# Supplementary material for: An Engineered Nanocomplex with Photodynamic and Photothermal Synergistic Properties for Cancer Treatment
Source: Int J Mol Sci. 2022 Feb 18;23(4):2286. doi: 10.3390/ijms23042286 (PMC8874418; doi:10.3390/ijms23042286)
Supplement: Supplementary file 1 [file ijms-23-02286-s001.zip]

Archive with 1 entries (1 files):
- ijms-1600447-supplementary.pdf
